# Supplementary material for: Shifting gears: Study of immune system parameters of male habitual marathon runners
Source: Front Immunol. 2023 Jan 13;13:1009065. doi: 10.3389/fimmu.2022.1009065 (PMC9880332; doi:10.3389/fimmu.2022.1009065)
Supplement: Supplementary file 1 [file DataSheet_1.zip]

Archive with 3 entries (3 files):
- analysis.ipynb
- analysis.pdf
- analysis.qmd
