# Supplementary material for: Shifting gears: Study of immune system parameters of male habitual marathon runners
Source: Front Immunol. 2023 Jan 13;13:1009065. doi: 10.3389/fimmu.2022.1009065 (PMC9880332; doi:10.3389/fimmu.2022.1009065)
Supplement: Supplementary file 1 [file DataSheet_1.zip › analysis.ipynb]

# %% [markdown]
# Statistical analysis

# %% [markdown]
In the Methods section of the manuscript, it was accidentally stated that the statistical tests used for comparison of two means and three means were Student's t-test and ANOVA, respectively. We thank the reviewer for helping us spot this. In reality, the tests used were their non-parametric counterparts Mann-Whitney and Kruskal-Wallis. Given that the non-parametric tests make no assumptions on normality, there is no need to check for normality. In addition, there is no need to check if the variance is the same across samples. 

# %% [markdown]
## Power analysis and sample size

# %% [markdown]
For calculating the required sample size, we performed power analysis based on the corresponding parametric test and then increased the required sample size by 15% (https://www.graphpad.com/guides/prism/latest/statistics/stat_sample_size_for_nonparametric_.htm). For the power analysis, we used the "pwr" R package (https://cran.r-project.org/web/packages/pwr/index.html). We calculated the sample size for different Cohen effect sizes and power = 0.8. The steps of the analysis are shown below:

# %% [markdown]
We install or load the required packages

# %% [code]
required_packages <- c("pwr")
need_to_install <- setdiff(required_packages, rownames(installed.packages()))

# %% [code]
install.packages(need_to_install)

# %% [markdown]
We load the required packages

# %% [code]
suppressMessages(library(pwr)) # Needed for power analysis

# %% [markdown]
## Power analysis

# %% [markdown]
First, we calculate the small, medium, and large effect sizes for the t-test:

# %% [markdown]
### Cohen effect sizes for t-test

# %% [code]
cohen_small_t <- cohen.ES(test = 't' , size = 'small')
cohen_small_t

# %% [code]
cohen_medium_t <- cohen.ES(test = 't' , size = 'medium')
cohen_medium_t

# %% [code]
cohen_large_t <- cohen.ES(test = 't' , size = 'large')
cohen_large_t

# %% [markdown]
## Cohen effect sizes for ANOVA

# %% [markdown]
Then, we calculate small, medium, and large effect sizes for ANOVA:

# %% [code]
cohen_small_anova <- cohen.ES(test = 'anov' , size = 'small')
cohen_small_anova

# %% [code]
cohen_medium_anova <- cohen.ES(test = 'anov' , size = 'medium')
cohen_medium_anova

# %% [code]
cohen_large_anova <- cohen.ES(test = 'anov' , size = 'large')
cohen_large_anova

# %% [markdown]
## Power of t-test and sample size

# %% [markdown]
Now, we calculate the number of individuals for each group (n), in order to achieve statistical power of 0.8, for the different effect sizes and significance level 0.05

# %% [markdown]
### Small effect size

# %% [code]
# Power of two-sided, unpaired t-test for small Cohen effect
t_power_cs <- pwr.t.test(
    d = 0.2,
    sig.level = 0.05, 
    type = c("two.sample"),
    alternative = c("two.sided"),
    power = 0.8
)

# %% [code]
t_power_cs

# %% [code]
plot(t_power_cs)

# %% [markdown]
To achieve the same with the non-parametric equivalent (Mann-Whitney) that we used, we would need a sample size n=452 (per group), as shown below. We do not have that sample size

# %% [code]
n = round(1.15*393)
n

# %% [markdown]
### Medium effect size

# %% [code]
# Power of two-sided, unpaired t-test for medium Cohen effect
t_power_cm <- pwr.t.test(
    d = 0.5,
    sig.level = 0.05, 
    type = c("two.sample"),
    alternative = c("two.sided"),
    power = 0.8
)

# %% [code]
t_power_cm

# %% [code]
plot(t_power_cm)

# %% [markdown]
To achieve the same with the non-parametric equivalent (Mann-Whitney) that we used, 
we would need a sample size n=74 (per group), as shown below. We do not have that sample size

# %% [code]
n = round(1.15*64)
n

# %% [markdown]
### Large effect size

# %% [code]
# Power of two-sided, unpaired t-test for large Cohen effect
t_power_cl <- pwr.t.test(
    d = 0.8,
    sig.level = 0.05, 
    type = c("two.sample"),
    alternative = c("two.sided"),
    power = 0.8
)

# %% [code]
t_power_cl

# %% [code]
plot(t_power_cl)

# %% [markdown]
To achieve the same with the non-parametric equivalent (Mann-Whitney) that we used, 
we would need a sample size n=26 (per group), as shown below.

# %% [code]
n = round(1.15*26)
n

# %% [markdown]
With the sample size of the study, we should be able to detect large effects

# %% [markdown]
## Power of ANOVA and sample size

# %% [markdown]
We repeat the procedure for ANOVA, as we examine the difference in means of three samples (k = 3). We calculate the number of individuals for each group (n), in order to achieve statistical power of 0.8 (power = 0.8), for the different effect sizes (small, medium, large), and significance level 0.05 (sig.level = 0.05)

# %% [markdown]
### Small effect size

# %% [code]
# Power of ANOVA for small Cohen effect and 3 groups
anova_power_cs <- pwr.anova.test(
    k = 3,
    f = 0.1,
    sig.level = 0.05, 
    power = 0.8
)

# %% [code]
anova_power_cs

# %% [code]
plot(anova_power_cs)

# %% [markdown]
To achieve the same with the non-parametric equivalent (Kruskal-Wallis) that we used, 
we would need a sample size n=370 (per group), as shown below. We do not have that sample size.

# %% [code]
n = round(1.15*322)
n

# %% [markdown]
### Medium effect size

# %% [code]
# Power of ANOVA for medium Cohen effect and 3 groups
anova_power_cm <- pwr.anova.test(
    k = 3,
    f = 0.25,
    sig.level = 0.05, 
    power = 0.8
)

# %% [code]
anova_power_cm

# %% [code]
plot(anova_power_cm)

# %% [markdown]
To achieve the same with the non-parametric equivalent (Kruskal-Wallis) that we used, 
we would need a sample size n=60 (per group), as shown below. We do not have that sample size.

# %% [code]
n = round(1.15*52)
n

# %% [markdown]
### Large effect size

# %% [code]
# Power of ANOVA for large Cohen effect and 3 groups
anova_power_cl <- pwr.anova.test(
    k = 3,
    f = 0.4,
    sig.level = 0.05, 
    power = 0.8
)

# %% [code]
anova_power_cl

# %% [code]
plot(anova_power_cl)

# %% [markdown]
To achieve the same with the non-parametric equivalent (Kruskal-Wallis) that we used, 
we would need a sample size n=24 (per group), as shown below

# %% [code]
n = round(1.15*21)
n

# %% [markdown]
With the sample size of the study, we should be able to detect large effects

# %% [markdown]
Here are all the details of the R session:

# %% [code]
sessionInfo()
