# Supplementary material for: Shifting gears: Study of immune system parameters of male habitual marathon runners
Source: Front Immunol. 2023 Jan 13;13:1009065. doi: 10.3389/fimmu.2022.1009065 (PMC9880332; doi:10.3389/fimmu.2022.1009065)
Supplement: Supplementary file 2 [file DataSheet_2.zip]

Archive with 7 entries (6 files):
- FI-1009065-R4-SUPPLEMENTARY MATERIALS-Kruskal_Wallis_and_posthoc_power_analysis/
- FI-1009065-R4-SUPPLEMENTARY MATERIALS-Kruskal_Wallis_and_posthoc_power_analysis/Kruskal_Wallis_and_posthoc_power_analysis.pdf
- __MACOSX/FI-1009065-R4-SUPPLEMENTARY MATERIALS-Kruskal_Wallis_and_posthoc_power_analysis/._Kruskal_Wallis_and_posthoc_power_analysis.pdf
- FI-1009065-R4-SUPPLEMENTARY MATERIALS-Kruskal_Wallis_and_posthoc_power_analysis/.DS_Store
- __MACOSX/FI-1009065-R4-SUPPLEMENTARY MATERIALS-Kruskal_Wallis_and_posthoc_power_analysis/._.DS_Store
- FI-1009065-R4-SUPPLEMENTARY MATERIALS-Kruskal_Wallis_and_posthoc_power_analysis/Kruskal_Wallis_and_posthoc_analysis.ipynb
- __MACOSX/FI-1009065-R4-SUPPLEMENTARY MATERIALS-Kruskal_Wallis_and_posthoc_power_analysis/._Kruskal_Wallis_and_posthoc_analysis.ipynb
